# Supplementary material for: A New Oxaliplatin Resistance-Related Gene Signature With Strong Predicting Ability in Colon Cancer Identified by Comprehensive Profiling
Source: Front Oncol. 2021 May 7;11:644956. doi: 10.3389/fonc.2021.644956 (PMC8138443; doi:10.3389/fonc.2021.644956)
Supplement: Supplementary Table 1 — DEGs between oxaliplatin-resistant and -sensitive colon cancer cells. [file Table_1.XLSX]

## Sheet: Sheet1
Tag	logFC	AveExpr	t	P.Value	adj.P.Val	B
RPS4Y1	-5.16643	-1.4048	-5.67953	0.000142313	0.750645	-3.37274
SLC12A5-AS1	-1.3827	-1.14753	-5.45756	0.00019839	0.750645	-3.40483
IL15	1.54119	3.89216	5.18111	0.000302997	0.750645	-3.4482
NMRAL2P	1.75107	-1.7792	5.10661	0.000340259	0.750645	-3.46058
CYP4F3	2.29159	1.84011	5.02497	0.000386727	0.750645	-3.47449
RPS4Y2	-4.92407	-1.4817	-5.01416	0.000393365	0.750645	-3.47636
KRTAP3-1	1.60558	1.86263	4.93034	0.000449111	0.750645	-3.49108
SLC39A8	1.16815	1.59764	4.91	0.000463856	0.750645	-3.49472
GIMAP7	-1.09753	-2.48865	-4.9062	0.000466667	0.750645	-3.4954
STOM	-1.00416	2.33459	-4.8821	0.000484923	0.750645	-3.49974
FTHL17	1.06517	8.83723	4.68529	0.000665404	0.822279	-3.53651
WNT9A	1.32643	-1.50385	4.57351	0.000798297	0.822279	-3.55846
ABCA13	-1.3138	-3.10008	-4.57261	0.000799465	0.822279	-3.55864
LINC02051	-1.28008	-2.97993	-4.36359	0.0011289	0.822279	-3.60187
CSN3	1.10967	-2.74645	4.31918	0.00121568	0.822279	-3.61143
IL21R	-1.39753	-1.91617	-4.28463	0.00128801	0.822279	-3.61896
MEPE	1.3274	-2.74297	4.27989	0.00129826	0.822279	-3.62
ALAS2	1.79318	-1.36055	4.24827	0.00136901	0.822279	-3.62697
CD3E	1.86819	-1.26531	4.09857	0.00176282	0.822279	-3.66094
TLCD2	1.10402	-1.7093	4.07448	0.00183649	0.822279	-3.66655
ENSG00000243903	1.1911	-2.63025	4.06137	0.00187791	0.822279	-3.66962
ENSG00000234891	1.19896	-1.78742	4.02963	0.00198233	0.822279	-3.67712
OSGIN1	1.6126	2.61436	4.02424	0.00200064	0.822279	-3.67839
ARHGAP24	1.40935	-2.39629	3.82753	0.00280518	0.822279	-3.72652
IFIT3	1.75377	2.36365	3.82423	0.00282125	0.822279	-3.72736
GALNT17	1.19637	-2.60324	3.82231	0.00283064	0.822279	-3.72784
SRRM5	1.26115	-1.30045	3.81974	0.00284325	0.822279	-3.72849
SAMD9L	2.76192	-0.701499	3.80729	0.00290514	0.822279	-3.73164
FAM216B	-1.53799	-2.33277	-3.79913	0.00294648	0.822279	-3.73371
ENSG00000227139	-1.03043	-3.06398	-3.79334	0.00297623	0.822279	-3.73518
LURAP1L	1.86157	0.281175	3.78039	0.00304376	0.822279	-3.73848
PITPNC1	-1.09063	0.0939359	-3.75702	0.00316973	0.822279	-3.74447
IFIT2	1.39321	2.17074	3.75102	0.00320298	0.822279	-3.74601
MCTP1	1.59466	-1.40806	3.71645	0.00340137	0.822279	-3.75496
ZNF705E	-1.0828	-3.28926	-3.69755	0.00351521	0.822279	-3.75989
MAST4-AS1	1.6846	-0.0981073	3.67882	0.00363187	0.822279	-3.7648
OR9H1P	-1.13971	-3.12505	-3.65559	0.00378218	0.822279	-3.77093
MALT1	1.26042	-0.0746364	3.65524	0.00378446	0.822279	-3.77102
HCP5	1.10103	1.93724	3.62972	0.0039571	0.822279	-3.77781
SH3BP4	1.03693	2.78876	3.61834	0.00403666	0.822279	-3.78084
EVA1A	1.22452	1.34427	3.58261	0.00429737	0.822279	-3.79045
SMAD9	-1.39908	-1.07971	-3.56922	0.00439951	0.822279	-3.79407
HOTAIRM1	1.00081	4.4199	3.56763	0.00441178	0.822279	-3.7945
GPAT3	1.08108	5.36771	3.56614	0.00442336	0.822279	-3.79491
ITGA1	2.46822	-1.46353	3.54472	0.0045928	0.822279	-3.80074
CA12	-1.95392	-1.85813	-3.53987	0.00463215	0.822279	-3.80206
PELI2	1.49418	0.508434	3.53933	0.00463656	0.822279	-3.80221
LOC101928201	-1.25898	-2.74368	-3.52091	0.00478907	0.822279	-3.80726
NCOA7	1.02206	4.62341	3.45157	0.00541123	0.822279	-3.82649
ENSG00000248373	1.08347	-2.03763	3.42778	0.00564324	0.822279	-3.83317
SERTAD4-AS1	2.18813	0.700677	3.38142	0.00612517	0.822279	-3.84631
CYP4F12	1.20871	1.13345	3.36177	0.00634199	0.822279	-3.85193
CTSO	1.08079	2.05355	3.3584	0.00637988	0.822279	-3.85289
NFAM1	1.34132	-1.86804	3.33828	0.0066114	0.822279	-3.85868
ZNF503-AS2	1.12336	1.91236	3.27095	0.00745043	0.822279	-3.87826
SERPINA1	1.09535	0.153835	3.25684	0.00763959	0.822279	-3.88241
CD274	1.11588	-1.63642	3.25178	0.00770861	0.822279	-3.8839
LOC100506403	1.50941	-1.72688	3.22821	0.00803842	0.822279	-3.89086
NT5DC4	1.17387	-1.72715	3.20802	0.00833243	0.822279	-3.89686
ENSG00000230648	1.16006	-2.65106	3.2073	0.00834316	0.822279	-3.89708
TRIM22	2.28377	-1.16651	3.18443	0.00868984	0.822279	-3.90391
LOC643072	1.01469	1.29628	3.17085	0.00890272	0.822279	-3.90798
ADGRA1	1.0785	-2.59659	3.15819	0.00910574	0.822279	-3.91179
TAS2R41	-1.51806	-2.43651	-3.15076	0.00922725	0.822279	-3.91403
ARHGEF37	1.26725	3.01595	3.14786	0.00927499	0.822279	-3.91491
KDM5A	-1.02122	-3.20795	-3.14475	0.0093266	0.822279	-3.91585
ALB	1.00499	-2.69892	3.12968	0.00958061	0.822279	-3.92041
LINC00458	1.29109	-2.32251	3.1199	0.00974912	0.822279	-3.92338
MAST4	1.04667	-0.761467	3.10591	0.00999548	0.822279	-3.92764
LAMP3	1.41793	3.87918	3.10274	0.0100523	0.822279	-3.92861
PLAC1	-1.38837	-1.94626	-3.09797	0.0101381	0.822279	-3.93007
ARL4C	1.58708	6.16062	3.09729	0.0101505	0.822279	-3.93028
ITGB8	1.28411	1.60245	3.09417	0.0102072	0.822279	-3.93123
EVI2B	2.11504	-2.1408	3.09209	0.0102451	0.822279	-3.93187
PLPP3	1.66693	3.23986	3.0744	0.0105738	0.822279	-3.93729
FBXW10	1.83913	-0.593586	3.07297	0.0106009	0.822279	-3.93773
PLA2G2F	1.34154	-0.452058	3.06954	0.010666	0.822279	-3.93879
SERTAD4	2.35587	-0.28222	3.06026	0.0108441	0.822279	-3.94164
WWC3	1.07305	3.53036	3.05841	0.0108801	0.822279	-3.94221
PTHLH	1.19194	-0.719473	3.04823	0.0110798	0.822279	-3.94536
HOXA3	1.77541	3.5986	3.03545	0.0113355	0.822279	-3.94931
SOST	1.07865	-2.70233	3.03037	0.0114389	0.822279	-3.95088
ARFGEF3	1.07857	0.657056	3.01121	0.0118373	0.822279	-3.95684
TPRX1	-1.33185	-0.937927	-2.9922	0.0122464	0.822279	-3.96278
CD33	-1.45073	-0.0171429	-2.99124	0.0122675	0.822279	-3.96308
C5orf52	1.174	-2.93568	2.98664	0.0123689	0.822279	-3.96452
MYT1L	-1.43002	-1.9625	-2.97965	0.0125245	0.822279	-3.96671
EPSTI1	1.01489	-1.1212	2.96663	0.0128194	0.822279	-3.9708
CLIP4	1.55215	2.11186	2.96006	0.0129709	0.822279	-3.97287
MIR31HG	1.36113	1.87142	2.94872	0.0132367	0.822279	-3.97644
FLRT3	1.4878	0.118632	2.94244	0.0133862	0.822279	-3.97843
OR4M1	1.03987	-2.17335	2.93709	0.0135148	0.822279	-3.98012
PADI1	2.42754	0.560629	2.93515	0.0135618	0.822279	-3.98073
CFH	2.11619	-0.541787	2.91725	0.014003	0.822279	-3.98641
POLN	-1.05894	-2.35491	-2.91611	0.0140317	0.822279	-3.98677
NWD1	1.03627	-2.08417	2.91528	0.0140524	0.822279	-3.98703
DAPP1	1.88421	-1.75778	2.90729	0.0142547	0.822279	-3.98958
ENSG00000251144	1.81108	-1.26156	2.90153	0.0144025	0.822279	-3.99141
ENSG00000267561	1.20489	-1.95025	2.89824	0.0144874	0.822279	-3.99246
HCK	1.35223	-1.48583	2.89302	0.0146233	0.822279	-3.99413
UOX	-1.92999	-2.76502	-2.89223	0.0146441	0.822279	-3.99438
ENTPD8	1.06648	3.2789	2.88115	0.0149371	0.822279	-3.99792
ENSG00000249752	-1.09408	-2.81207	-2.8767	0.0150567	0.822279	-3.99935
BCAR3	1.13315	4.25692	2.86844	0.0152807	0.822279	-4.00199
LOC101927839	-1.36753	-1.68658	-2.85718	0.0155918	0.822279	-4.00561
SLC5A11	1.39624	0.64047	2.85181	0.0157423	0.822279	-4.00734
LINC02832	-1.17509	1.28698	-2.84822	0.0158437	0.822279	-4.00849
ENSG00000227938	-1.15127	-2.12691	-2.83484	0.0162277	0.822279	-4.01281
TERT	-1.24495	1.52727	-2.82289	0.0165784	0.822279	-4.01667
KIAA0319	1.01975	-0.906607	2.81445	0.0168306	0.822279	-4.01941
PPM1H	1.09502	-0.344063	2.7857	0.0177187	0.822279	-4.02875
CFHR3	1.65924	-1.53247	2.78344	0.0177905	0.822279	-4.02949
ENSG00000251527	1.29658	-1.42219	2.77331	0.0181158	0.822279	-4.03279
PSMB9	1.18639	5.59342	2.77195	0.0181598	0.822279	-4.03323
CD248	1.10414	-0.849018	2.77094	0.0181927	0.822279	-4.03356
LINC01405	-1.31161	1.17934	-2.77083	0.0181962	0.822279	-4.0336
DUSP10	1.18371	0.481676	2.77071	0.0182002	0.822279	-4.03364
PCSK5	1.12798	0.113206	2.75064	0.0188653	0.822279	-4.04021
RASGRP3	1.2985	-2.06215	2.73843	0.0192818	0.822279	-4.04422
GDF15	1.09693	10.5286	2.73842	0.019282	0.822279	-4.04422
LINC00570	-1.01263	-2.30103	-2.71501	0.0201063	0.822279	-4.05193
UTS2B	-1.84497	-2.56689	-2.71079	0.0202584	0.822279	-4.05332
ASMT	1.23249	-2.38857	2.70247	0.0205619	0.822279	-4.05607
ZNF503	1.01716	3.26212	2.68942	0.021047	0.822279	-4.06039
MYL4	1.08324	-2.44686	2.6803	0.0213929	0.822279	-4.06341
SMTNL2	-1.76592	-1.39242	-2.65999	0.0221832	0.822279	-4.07016
PMEPA1	1.8804	2.68355	2.65082	0.0225494	0.822279	-4.07322
ENSG00000227549	1.02895	-3.08304	2.64883	0.0226297	0.822279	-4.07388
XAF1	1.24518	-1.1759	2.63548	0.0231753	0.822279	-4.07834
AKR1B1	1.16639	5.16202	2.61718	0.0239448	0.822279	-4.08446
ROBO4	1.23929	-1.51284	2.61699	0.0239529	0.822279	-4.08452
TAFA2	1.38784	-2.58833	2.61625	0.0239846	0.822279	-4.08477
FOXQ1	3.16192	6.09582	2.60178	0.0246113	0.822279	-4.08962
APOC1	-2.33886	-0.544149	-2.59645	0.0248468	0.822279	-4.09142
CBR3	1.56142	1.94806	2.59538	0.0248942	0.822279	-4.09178
CPEB2	1.5898	-1.87482	2.59157	0.0250637	0.822279	-4.09306
ZFP3	1.02975	-2.48087	2.58867	0.0251936	0.822279	-4.09403
GPR18	1.2223	-2.78698	2.58837	0.0252072	0.822279	-4.09413
PLCB2	-1.03968	2.12136	-2.58552	0.0253355	0.822279	-4.09509
IGF2BP3	-1.87097	5.51424	-2.58245	0.0254745	0.822279	-4.09612
OR51I1	-2.01475	-2.25108	-2.5784	0.0256592	0.822279	-4.09749
CKMT1A	-1.74592	2.38256	-2.56383	0.026334	0.822279	-4.1024
EPB41L4A	1.00233	2.13243	2.56082	0.0264757	0.822279	-4.10342
SAMD13	-2.13372	-0.339692	-2.55807	0.0266054	0.822279	-4.10435
WNT7A	1.52456	-1.02301	2.55038	0.0269725	0.822279	-4.10695
SPRR1B	1.28734	-1.83828	2.5496	0.0270102	0.822279	-4.10721
MMP13	1.2701	-2.2285	2.54115	0.0274193	0.822279	-4.11007
PIK3R1	1.14077	3.4973	2.54111	0.0274212	0.822279	-4.11008
SGK1	1.74985	4.74616	2.53538	0.0277027	0.822279	-4.11203
NPR1	1.02493	-2.76898	2.53496	0.027723	0.822279	-4.11217
CASP1	1.69722	-2.4378	2.53108	0.0279153	0.822279	-4.11348
GBP1	1.53551	-2.59014	2.53074	0.0279323	0.822279	-4.1136
ENSG00000250038	1.18413	-1.26947	2.52877	0.0280301	0.822279	-4.11427
NUDT9P1	1.18056	-2.3318	2.51996	0.0284728	0.822279	-4.11726
SYT11	1.30585	-2.59143	2.51959	0.0284917	0.822279	-4.11738
XDH	2.88637	1.68643	2.5018	0.0294074	0.822279	-4.12343
CCKBR	1.93406	-1.73434	2.49665	0.0296782	0.822279	-4.12519
CD22	1.10693	-1.85228	2.49569	0.029729	0.822279	-4.12551
SNTG2	-1.44371	-2.74003	-2.49366	0.029836	0.822279	-4.1262
SLC7A11	1.38138	5.03525	2.48801	0.030137	0.822279	-4.12813
SGSM1	1.1938	-2.78879	2.48735	0.0301728	0.822279	-4.12836
LRRC4	1.05085	-2.47301	2.48322	0.0303945	0.822279	-4.12976
AFAP1L2	-1.2027	0.137522	-2.47418	0.0308865	0.822877	-4.13285
ENSG00000237614	1.52377	-2.43819	2.47165	0.0310256	0.822877	-4.13371
MATN2	1.16352	-0.571864	2.47034	0.0310983	0.822877	-4.13416
ENSG00000225720	1.52711	0.541786	2.46499	0.0313947	0.822877	-4.13599
ARHGDIG	1.11865	-2.44999	2.46143	0.0315936	0.822877	-4.1372
NQO1	1.14673	4.37044	2.4466	0.032436	0.825479	-4.14228
CSF2	1.80106	-0.150134	2.42914	0.033456	0.825479	-4.14827
COLQ	1.24238	-1.08353	2.42579	0.0336551	0.826607	-4.14942
IGFL4	1.93283	-0.0225747	2.42436	0.0337405	0.827073	-4.14991
LMO7	1.0246	0.341061	2.4217	0.0338995	0.827386	-4.15082
LINC00842	1.13719	2.66684	2.41686	0.0341915	0.827386	-4.15248
HOXA-AS2	1.08382	-1.74406	2.41533	0.0342842	0.827386	-4.15301
LCE3A	-1.23234	-1.01849	-2.40772	0.0347495	0.827386	-4.15563
TAS2R43	-1.08412	-2.02289	-2.40687	0.0348022	0.827386	-4.15592
ENSG00000250993	-1.06742	-0.867646	-2.40655	0.0348219	0.827386	-4.15603
MGP	1.32971	-2.26986	2.4009	0.0351714	0.827386	-4.15797
PDE3B	-2.15636	-0.541331	-2.39822	0.0353391	0.827386	-4.1589
TIMP3	-1.88006	-1.38665	-2.39294	0.0356702	0.82812	-4.16071
FOXP4-AS1	-1.08136	2.38786	-2.38724	0.0360322	0.82812	-4.16268
IRX2	1.0542	-2.47745	2.38664	0.0360699	0.82812	-4.16288
CCDC148	1.1538	-2.25393	2.3855	0.0361431	0.82812	-4.16328
KRT34	1.183	-2.02162	2.3735	0.0369181	0.82812	-4.16742
FAXC	1.17787	-1.04621	2.36888	0.0372203	0.82812	-4.16901
LOC100506405	-1.53158	-1.81501	-2.36344	0.03758	0.82812	-4.17089
TLR1	1.35556	-0.437021	2.36117	0.0377309	0.82812	-4.17167
KYNU	1.15772	-2.47227	2.34467	0.0388459	0.82812	-4.17738
CRYBA1	-1.07507	-2.84725	-2.34135	0.039074	0.82812	-4.17853
FUT8-AS1	1.20755	-0.512406	2.33755	0.039337	0.82812	-4.17984
EDN1	1.94319	1.51615	2.33275	0.0396711	0.82812	-4.1815
GBP2	1.11753	-0.454251	2.33208	0.0397179	0.82812	-4.18174
HRCT1	1.32422	0.555928	2.33159	0.0397526	0.82812	-4.18191
CTAG1A	-1.33754	-2.58724	-2.32635	0.0401209	0.82812	-4.18372
KLK5	2.92248	0.52491	2.32568	0.0401687	0.82812	-4.18395
IGFL1	2.21248	-0.51281	2.31354	0.0410369	0.82812	-4.18816
CNTN1	1.15515	-2.59161	2.31184	0.04116	0.82812	-4.18875
GLI3	1.1635	-1.3271	2.31027	0.0412736	0.82812	-4.1893
BHLHE41	2.1262	0.842665	2.30963	0.0413203	0.82812	-4.18952
LHFPL6	2.73293	1.24172	2.30653	0.0415463	0.82812	-4.19059
CREG2	1.32177	-1.06934	2.29425	0.0424541	0.82812	-4.19486
HOXB8	1.13196	4.36829	2.28438	0.0431973	0.82812	-4.19829
SAA1	4.38858	0.572829	2.27355	0.0440269	0.82812	-4.20205
TENT4B	-1.14211	-1.54105	-2.27265	0.0440964	0.82812	-4.20237
ARHGAP29	-1.43282	-1.07719	-2.27247	0.0441106	0.82812	-4.20243
TRAF1	1.59433	-0.700356	2.26801	0.0444573	0.82812	-4.20398
NKAIN1	-1.72059	-1.04487	-2.26691	0.0445432	0.82812	-4.20436
MAGEB6	-1.16674	-2.0112	-2.26196	0.0449323	0.82812	-4.20609
NODAL	-1.10637	-2.52782	-2.26074	0.0450283	0.82812	-4.20651
SRL	1.40592	-2.40782	2.25262	0.0456743	0.82812	-4.20934
MAGEA9	-1.21779	-2.94979	-2.25215	0.0457118	0.82812	-4.2095
FOXN4	-1.34146	-0.828303	-2.25129	0.0457808	0.82812	-4.2098
KRT83	1.12431	1.52236	2.24599	0.0462079	0.82812	-4.21165
IFNE	1.28657	-0.218623	2.24227	0.0465101	0.82812	-4.21294
FLJ31104	1.44227	-2.57671	2.24006	0.0466912	0.82812	-4.21371
TRHDE-AS1	1.71346	-1.80966	2.23793	0.0468657	0.82812	-4.21446
LYPLAL1-AS1	1.20889	-1.22075	2.23484	0.0471202	0.82812	-4.21553
PPP6R1	-1.084	2.27754	-2.22661	0.0478035	0.82812	-4.2184
CCR3	1.11629	-2.60526	2.22554	0.0478934	0.82812	-4.21878
LINC00942	1.58688	-1.8621	2.22168	0.0482178	0.82812	-4.22012
RUNX2	1.6736	0.484207	2.22127	0.0482529	0.82812	-4.22027
SLIT2	1.47894	-1.54095	2.21908	0.0484378	0.82812	-4.22103
TLR3	1.20043	2.74428	2.21555	0.0487375	0.82812	-4.22226
PROX2	-1.1697	-2.56276	-2.21443	0.0488337	0.82812	-4.22265
GLIPR1	1.0555	-1.8784	2.21425	0.0488489	0.82812	-4.22271
ENSG00000249364	1.28948	-2.26837	2.2135	0.0489128	0.82812	-4.22298
TRPM8	1.08443	-1.51234	2.20966	0.0492427	0.82812	-4.22432
VIP	-1.18605	-2.94231	-2.20789	0.0493951	0.82812	-4.22493
RNASE7	-1.0687	-2.2946	-2.20317	0.0498037	0.82812	-4.22658
