# Supplementary material for: A New Oxaliplatin Resistance-Related Gene Signature With Strong Predicting Ability in Colon Cancer Identified by Comprehensive Profiling
Source: Front Oncol. 2021 May 7;11:644956. doi: 10.3389/fonc.2021.644956 (PMC8138443; doi:10.3389/fonc.2021.644956)
Supplement: Supplementary Table 2 — Seventy nine significantly different oxaliplatin resistance-related genes regarding prognosis were discovered. [file Table_2.XLSX]

## Sheet: Sheet1
Tag	p.value	HR	Low 95%CI	High 95%CI
ALCAM	0.000150853	2.17613	1.45559	3.25335
CISH	0.000155522	0.116423	0.0381977	0.354845
FOXN4	0.00020471	0.016612	0.00191019	0.144466
PI15	0.000309488	2.1318	1.41294	3.21639
NFAM1	0.000593352	0.0497125	0.00896619	0.275628
PCSK5	0.00100168	1.75871	1.2564	2.46186
C1orf68	0.00139273	0.0532993	0.00882905	0.321758
CD22	0.00156083	0.0461234	0.00685565	0.310308
CALB2	0.00180796	2.48636	1.40307	4.40602
SLC39A8	0.00195155	0.382186	0.207949	0.702413
FAT2	0.00203343	0.126398	0.0339715	0.470291
NODAL	0.00242744	0.0524612	0.00780504	0.352616
PLCB2	0.00244832	0.053762	0.00811309	0.356258
IL21R	0.00248048	0.184973	0.0619958	0.55189
EVX1	0.00270692	0.0976147	0.0213387	0.446543
ARHGAP29	0.00271353	5.59094	1.81504	17.222
HTRA1	0.00287062	1.53557	1.15827	2.03576
LOC101927839	0.00316014	0.115528	0.0275615	0.484251
PITPNC1	0.00363968	4.38187	1.61867	11.862
FRMD5	0.00385956	1.94594	1.23881	3.0567
PIAS1	0.0043929	4.70252	1.62075	13.6441
KIR2DL4	0.00685289	0.0900043	0.0157126	0.51556
DUSP10	0.0069369	1.77989	1.17117	2.705
LPO	0.00766745	0.168576	0.0455449	0.623955
UCP3	0.00775384	0.139745	0.0328254	0.594923
LOC114224	0.00813744	2.00415	1.19759	3.3539
KRT83	0.00880668	0.176362	0.0481443	0.646052
FAM71B	0.00913322	0.114853	0.0225715	0.584424
HBBP1	0.0105087	0.121266	0.0240916	0.610401
NME8	0.0106375	0.174876	0.0458864	0.666467
CD3E	0.0113225	0.354368	0.158774	0.790917
IFNL1	0.0113896	0.255439	0.0887587	0.735127
IGFL1	0.0122312	1.95046	1.15655	3.28935
DUSP13	0.0123199	0.166591	0.0409384	0.67791
SLC12A3	0.0127408	0.0594149	0.00644388	0.547826
SRRM5	0.0139278	0.250254	0.0829624	0.754888
ATG9B	0.0142259	0.177963	0.0447684	0.707434
SQLE	0.0143341	1.68841	1.11022	2.56771
LYPLAL1-AS1	0.0145251	0.15373	0.0342439	0.690137
CT62	0.0150886	0.150338	0.0326124	0.693031
GPR18	0.0151533	0.348628	0.148952	0.815976
HOTAIRM1	0.0165633	1.76748	1.10927	2.81627
SOST	0.0187293	0.113534	0.0185085	0.69644
ADGRA1	0.0191895	0.202856	0.0533764	0.770953
ITGA1	0.0212614	1.60076	1.07265	2.38889
MGP	0.0223788	1.30458	1.03843	1.63894
CASP1	0.0228424	0.73183	0.559307	0.957568
ALAS2	0.0253086	0.147491	0.0275652	0.789167
LRRC19	0.0258384	0.840795	0.72187	0.979312
UBL4B	0.0268761	0.155908	0.0300696	0.808372
NOX5	0.0274503	0.065113	0.00574374	0.738142
TRAF1	0.0281402	0.155834	0.0296402	0.819304
CARD16	0.0283489	0.569737	0.344551	0.942094
EFS	0.0297538	1.80368	1.05962	3.07022
SPATA12	0.0300378	0.318097	0.113027	0.895235
LOC388780	0.0305791	0.397703	0.172434	0.917263
FTHL17	0.0326091	0.143414	0.0241549	0.851488
LMO7	0.0341214	1.94371	1.05103	3.59458
SIGLEC9	0.0347367	0.310565	0.10489	0.919544
EXOC3L1	0.0352875	0.117528	0.0160093	0.862809
CCDC9B	0.0352972	1.52996	1.02972	2.27321
C1QTNF5	0.0360297	2.11531	1.05003	4.26133
TIMP3	0.0363311	1.36783	1.02014	1.83403
NEU3	0.0369943	0.137285	0.0212462	0.887079
CCR3	0.0372805	0.343012	0.125314	0.938901
KCNA7	0.0385953	0.202324	0.0445141	0.919592
KLK4	0.0399049	0.132602	0.0193005	0.911025
ALPG	0.0399292	0.367783	0.141634	0.955025
FSTL3	0.04048	2.02055	1.03097	3.95996
IGF2BP3	0.0405201	1.31779	1.01199	1.716
LOC100130370	0.0410246	0.328772	0.113107	0.955654
PDE11A	0.0432036	0.176441	0.0328262	0.948376
VSIG10L2	0.0450111	0.185496	0.0357225	0.963221
ARL4C	0.0458827	1.48198	1.00722	2.18053
CPEB2	0.045912	3.2201	1.02146	10.1512
ZNF503-AS2	0.0462019	0.201508	0.0417161	0.973378
SMIM25	0.0466007	0.32214	0.105558	0.983097
PIP4K2C	0.0479948	2.53206	1.00823	6.35896
STUM	0.0480905	0.203815	0.0420993	0.986727
