# Supplementary material for: A New Oxaliplatin Resistance-Related Gene Signature With Strong Predicting Ability in Colon Cancer Identified by Comprehensive Profiling
Source: Front Oncol. 2021 May 7;11:644956. doi: 10.3389/fonc.2021.644956 (PMC8138443; doi:10.3389/fonc.2021.644956)
Supplement: Supplementary Table 3 — The topological properties of the nodes in the PPI network. [file Table_3.XLSX]

## Sheet: Sheet1
Tag	Degree	Closeness	Betweenness	Eigenvector	Lfc
ALAS2	7	0.008	252.5	0.256027	1.79318
ALCAM	5	0.00746269	77.7084	0.279518	0.933427
ARHGAP29	1	0.00440529	0	0.0167281	-1.43282
ARL4C	4	0.00606061	10.4083	0.120172	1.58708
CALB2	6	0.00689655	72.6667	0.135857	1.76277
CARD16	4	0.00666667	49	0.341418	1.202
CASP1	10	0.00854701	159.474	0.885146	1.69722
CCR3	7	0.0075188	41.2464	0.688866	1.11629
CD22	11	0.00833333	240.992	0.750721	1.10693
CD3E	10	0.00884956	169.692	1	1.86819
CISH	8	0.00763359	113.228	0.750815	-0.902377
CT62	1	0.00478469	0	0.00856966	0.539777
DUSP10	5	0.00714286	45.2775	0.197758	1.18371
DUSP13	5	0.00680272	47.2982	0.117234	-0.471329
EVX1	2	0.00621118	19.5833	0.136136	-0.470098
FSTL3	2	0.00421941	35.8036	0.00200625	0.692177
FTHL17	3	0.00625	67.375	0.0580485	1.06517
HTRA1	4	0.00662252	35.4672	0.109391	-1.59016
IFNL1	4	0.00689655	0.333333	0.487977	0.841494
IGF2BP3	2	0.00406504	25.6464	0.000926687	-1.87097
IGFL1	2	0.00483092	63.1131	0.00584414	2.21248
IL21R	7	0.0078125	15.887	0.787467	-1.39753
ITGA1	4	0.00724638	51.9667	0.156499	2.46822
KCNA7	3	0.00645161	17.8176	0.120492	-0.0395874
KLK4	5	0.0075188	135.428	0.284755	0.697744
LPO	3	0.00613497	61.0333	0.062384	-0.577892
MGP	4	0.00645161	123.345	0.0871145	1.32971
NFAM1	3	0.00641026	0	0.252793	1.34132
NME8	6	0.00714286	44.2157	0.335226	-0.890952
PIAS1	2	0.00621118	0	0.24105	-0.47313
PIP4K2C	6	0.00746269	48.6265	0.341749	0.581021
PITPNC1	3	0.00606061	4.45	0.157274	-1.09063
PLCB2	8	0.00757576	64.4578	0.603408	-1.03968
TRAF1	11	0.00862069	188.892	0.881994	1.59433
SQLE	3	0.00625	4.25	0.0842991	-0.822549
UCP3	2	0.0060241	104.113	0.0386599	-0.533244
EFS	1	0.00546448	0	0.041265	0.326225
LMO7	2	0.00561798	49	0.113312	1.0246
FOXN4	2	0.00571429	4.86111	0.040154	-1.34146
SIGLEC9	9	0.00840336	129.562	0.773715	-0.391637
SPATA12	1	0.00502513	0	0.0504033	-0.461722
TIMP3	4	0.00724638	66.4683	0.182787	-1.88006
GPR18	2	0.00613497	0	0.212525	1.2223
LRRC19	1	0.00591716	0	0.110828	-0.441037
NEU3	1	0.00591716	0	0.110828	-0.453761
NOX5	3	0.00671141	59.3	0.128608	1.07692
PCSK5	1	0.00591716	0	0.110828	1.12798
UBL4B	5	0.00740741	29.1751	0.395567	0.724478
NODAL	2	0.00374532	12.45	0.000432988	-1.10637
SOST	2	0.00510204	75.8869	0.0131568	1.07865
PI15	1	0.00471698	0	0.00920971	-0.891517
